# Supplementary material for: Proteomics Study on Nonallergic Hypersensitivity Induced by Compound 4880 and Ovalbumin
Source: PLoS One. 2016 Feb 1;11(2):e0148262. doi: 10.1371/journal.pone.0148262 (PMC4734762; doi:10.1371/journal.pone.0148262)
Supplement: S4 Table — (XLSX) [file pone.0148262.s006.xlsx]

## Sheet: Sheet1
The multiple regression correlation anlysis of several proteins (IgE, F13, Kng1, Gpx1, Sc5b9, C4d and Bb) with symptom scores
Variables	Partial regression coefficient	Standard error	Standard regression coefficient	t	p
Constant	-2.636	1.416	—	-1.862	0.074
Kng1	0.045	0.008	0.488	5.56	0
F13	0.046	0.022	0.213	2.066	0.049
Gpx1	-0.272	0.059	-0.422	-4.645	0
Sc5b9	0.012	0.004	0.301	2.928	0.007
